# Supplementary material for: Cycloguanil and Analogues Potently Target DHFR in Cancer Cells to Elicit Anti-Cancer Activity
Source: Metabolites. 2023 Jan 19;13(2):151. doi: 10.3390/metabo13020151 (PMC9961069; doi:10.3390/metabo13020151)
Supplement: Supplementary file 1 [file metabolites-13-00151-s001.zip]

Archive with 1 entries (1 files):
- metabolites-2132984-supplementary.pdf
